# Supplementary material for: Froth-Flotation Separation as an Alternative for the Treatment of Soil Enriched with Fluorine Derived from Mica
Source: Int J Environ Res Public Health. 2022 Feb 4;19(3):1775. doi: 10.3390/ijerph19031775 (PMC8834934; doi:10.3390/ijerph19031775)
Supplement: Supplementary file 1 [file ijerph-19-01775-s001.zip]

Archive with 1 entries (1 files):
- ijerph-1496617-supplementary.pdf
